# Supplementary material for: Cross-species infection potential of avian influenza H13 viruses isolated from wild aquatic birds to poultry and mammals
Source: Emerg Microbes Infect. 2023 Mar 13;12(1):e2184177. doi: 10.1080/22221751.2023.2184177 (PMC10013326; doi:10.1080/22221751.2023.2184177)
Supplement: Supplemental Material [file TEMI_A_2184177_SM3570.zip]

Archive with 7 entries (7 files):
- TEMI2184177 Supplementary_files/A clean version of supplementary materials_Revised.doc
- TEMI2184177 Supplementary_files/Figure S1.tif
- TEMI2184177 Supplementary_files/Figure S2.tif
- TEMI2184177 Supplementary_files/Figure S3.tif
- TEMI2184177 Supplementary_files/Figure S4.tif
- TEMI2184177 Supplementary_files/Figure S5.tif
- TEMI2184177 Supplementary_files/Figure S6.tif
